# Supplementary material for: Research on equity of medical resource allocation in Yangtze River Economic Belt under healthy China strategy
Source: Front Public Health. 2023 Jun 26;11:1175276. doi: 10.3389/fpubh.2023.1175276 (PMC10332165; doi:10.3389/fpubh.2023.1175276)
Supplement: Supplementary file 1 [file Table_1.XLSX]

## Sheet: 集中指数 (2013)
地区	卫生机构	中医医院	医疗床位	基层床位	卫技人员	医师	护士	基层卫技	全科医生	政卫支出	人均GDP
上 海	5597	21	146454	15827	248653	74743	92875	66812	9924	564.16	157279
江 苏	34796	151	516015	98511	786334	254659	279836	273193	47601	962.85	123607
浙 江	34119	179	350191	29964	628000	205515	219790	187687	27406	795.53	107624
安 徽	26435	125	347395	68651	454604	138406	163390	147399	15116	702.38	58496
江 西	37029	110	267135	61313	348273	96445	120413	117762	6705	644.18	53164
湖 北	35515	126	403300	98108	526298	153642	194217	177603	12857	638.57	77387
湖 南	57230	187	506330	121344	618258	190495	240515	207956	16761	709.78	57540
重 庆	21057	128	231806	55704	287998	83293	103147	96848	8117	391.89	75828
四 川	83756	247	631763	148297	793401	221689	270545	277746	17838	1020.72	55774
贵 州	28511	98	264986	50427	347145	89798	121386	117659	6466	550.13	46433
云 南	25587	158	311899	60273	429274	114031	158461	141711	8812	646.47	47944
上游	100947	476	1360055	212953	2117591	673323	755891	675091	100047	3024.92
中游	129774	423	1480736	258439	2217211	440582	555145	503321	36323	1992.53
下游	158911	631	1368021	258036	1957175	508811	653539	633964	41233	2609.21
总和	389632	1530	3977274	808419	5468238	1622716	1964575	1812376	177603	7626.66
								X	Y	ST	SB	集中指数
排序	地区	人均GDP	人数/万	卫生机构	每组人口占总人口百分比P	每组资源占总资源百分比W	W/P	0	0
10	贵 州	46433	3623	28511	0.0601777	0.0731742	1.21597	0.0601777	0.0731742	0.00220173
11	云 南	47944	4858	25587	0.080691	0.0656697	0.813841	0.140869	0.138844	0.00855397
5	江 西	53164	4666	37029	0.0775019	0.0950358	1.22624	0.218371	0.23388	0.0144434
9	四 川	55774	8375	83756	0.139108	0.214962	1.54529	0.357479	0.448841	0.047486
7	湖 南	57540	6918	57230	0.114907	0.146882	1.27827	0.472386	0.595724	0.0600141
4	安 徽	58496	6366	26435	0.105739	0.0678461	0.641639	0.578125	0.66357	0.066578
8	重 庆	75828	3124	21057	0.0518894	0.0540433	1.04151	0.630014	0.717613	0.0358344
6	湖 北	77387	5927	35515	0.098447	0.0911501	0.92588	0.728461	0.808763	0.0751336
3	浙 江	107624	5850	34119	0.097168	0.0875672	0.901194	0.825629	0.89633	0.0828403
2	江 苏	123607	8070	34796	0.134042	0.0893048	0.666245	0.959671	0.985635	0.126131
1	上 海	157279	2428	5597	0.0403289	0.0143648	0.356192	1	1	0.0400392	0.559256	-0.118512
总计			60205	389632
		绝对公平线	X	2014
		0	0	0
		0.0601777	0.0601777	0.0731742
		0.140869	0.140869	0.138844
		0.218371	0.218371	0.23388
		0.357479	0.357479	0.448841
		0.472386	0.472386	0.595724
		0.578125	0.578125	0.66357
		0.630014	0.630014	0.717613
		0.728461	0.728461	0.808763
		0.825629	0.825629	0.89633
		0.959671	0.959671	0.985635
		1	1	1

## Sheet: 集中指数 (2016)
地区	卫生机构	中医医院	医疗床位	基层床位	卫技人员	医师	护士	基层卫技	全科医生	政卫支出	人均GDP
上 海	5597	21	146454	15827	248653	74743	92875	66812	9924	564.16	157279
江 苏	34796	151	516015	98511	786334	254659	279836	273193	47601	962.85	123607
浙 江	34119	179	350191	29964	628000	205515	219790	187687	27406	795.53	107624
安 徽	26435	125	347395	68651	454604	138406	163390	147399	15116	702.38	58496
江 西	37029	110	267135	61313	348273	96445	120413	117762	6705	644.18	53164
湖 北	35515	126	403300	98108	526298	153642	194217	177603	12857	638.57	77387
湖 南	57230	187	506330	121344	618258	190495	240515	207956	16761	709.78	57540
重 庆	21057	128	231806	55704	287998	83293	103147	96848	8117	391.89	75828
四 川	83756	247	631763	148297	793401	221689	270545	277746	17838	1020.72	55774
贵 州	28511	98	264986	50427	347145	89798	121386	117659	6466	550.13	46433
云 南	25587	158	311899	60273	429274	114031	158461	141711	8812	646.47	47944
上游	100947	476	1360055	212953	2117591	673323	755891	675091	100047	3024.92
中游	129774	423	1480736	258439	2217211	440582	555145	503321	36323	1992.53
下游	158911	631	1368021	258036	1957175	508811	653539	633964	41233	2609.21
总和	389632	1530	3977274	808419	5468238	1622716	1964575	1812376	177603	7626.66
								X	Y	ST	SB	集中指数
排序	地区	人均GDP	人数/万	卫生机构	每组人口占总人口百分比P	每组资源占总资源百分比W	W/P	0	0
11	云 南	31093	4771	24234	0.080673	0.0636996	0.789603	0.080673	0.0636996	0.00256942
10	贵 州	33246	3555	28017	0.0601116	0.0736433	1.22511	0.140785	0.137343	0.00604249
4	安 徽	39561	6196	24385	0.104768	0.0640965	0.611793	0.245553	0.201439	0.0177468
9	四 川	40003	8262	79513	0.139702	0.209002	1.49605	0.385255	0.410441	0.0427406
5	江 西	40400	4592	38272	0.0776463	0.100599	1.2956	0.462902	0.51104	0.0357748
7	湖 南	46382	6822	61055	0.115353	0.160484	1.39124	0.578255	0.671524	0.0682064
6	湖 北	55665	5885	36354	0.0995096	0.0955573	0.960282	0.677765	0.767081	0.0715776
8	重 庆	58502	3048	19933	0.0515387	0.0523943	1.0166	0.729303	0.819476	0.0408846
3	浙 江	84916	5590	31546	0.0945215	0.0829193	0.877254	0.823825	0.902395	0.0813769
2	江 苏	96887	7999	32117	0.135255	0.0844202	0.624155	0.95908	0.986815	0.127763
1	上 海	116562	2420	5016	0.0409199	0.0131847	0.322207	1	1	0.0406501	0.535332	-0.0706649
总计			59140	380442
		绝对公平线	X	2016年
		0	0	0
		0.080673	0.080673	0.0636996
		0.140785	0.140785	0.137343
		0.245553	0.245553	0.201439
		0.385255	0.385255	0.410441
		0.462902	0.462902	0.51104
		0.578255	0.578255	0.671524
		0.677765	0.677765	0.767081
		0.729303	0.729303	0.819476
		0.823825	0.823825	0.902395
		0.95908	0.95908	0.986815
		1	1	1

## Sheet: 集中指数2019
地区	卫生机构	中医医院	医疗床位	基层床位	卫技人员	医师	护士	基层卫技	全科医生	政卫支出	人均GDP
上 海	5597	21	146454	15827	248653	74743	92875	66812	9924	564.16	157279
江 苏	34796	151	516015	98511	786334	254659	279836	273193	47601	962.85	123607
浙 江	34119	179	350191	29964	628000	205515	219790	187687	27406	795.53	107624
安 徽	26435	125	347395	68651	454604	138406	163390	147399	15116	702.38	58496
江 西	37029	110	267135	61313	348273	96445	120413	117762	6705	644.18	53164
湖 北	35515	126	403300	98108	526298	153642	194217	177603	12857	638.57	77387
湖 南	57230	187	506330	121344	618258	190495	240515	207956	16761	709.78	57540
重 庆	21057	128	231806	55704	287998	83293	103147	96848	8117	391.89	75828
四 川	83756	247	631763	148297	793401	221689	270545	277746	17838	1020.72	55774
贵 州	28511	98	264986	50427	347145	89798	121386	117659	6466	550.13	46433
云 南	25587	158	311899	60273	429274	114031	158461	141711	8812	646.47	47944
上游	100947	476	1360055	212953	2117591	673323	755891	675091	100047	3024.92
中游	129774	423	1480736	258439	2217211	440582	555145	503321	36323	1992.53
下游	158911	631	1368021	258036	1957175	508811	653539	633964	41233	2609.21
总和	389632	1530	3977274	808419	5468238	1622716	1964575	1812376	177603	7626.66
								X	Y	ST	SB	集中指数
排序	地区	人均GDP	人数/万	卫生机构	每组人口占总人口百分比P	每组资源占总资源百分比W	W/P	0	0
10	贵 州	46433	3623	28511	0.0601777	0.0731742	1.21597	0.0601777	0.0731742	0.00220173
11	云 南	47944	4858	25587	0.080691	0.0656697	0.813841	0.140869	0.138844	0.00855397
5	江 西	53164	4666	37029	0.0775019	0.0950358	1.22624	0.218371	0.23388	0.0144434
9	四 川	55774	8375	83756	0.139108	0.214962	1.54529	0.357479	0.448841	0.047486
7	湖 南	57540	6918	57230	0.114907	0.146882	1.27827	0.472386	0.595724	0.0600141
4	安 徽	58496	6366	26435	0.105739	0.0678461	0.641639	0.578125	0.66357	0.066578
8	重 庆	75828	3124	21057	0.0518894	0.0540433	1.04151	0.630014	0.717613	0.0358344
6	湖 北	77387	5927	35515	0.098447	0.0911501	0.92588	0.728461	0.808763	0.0751336
3	浙 江	107624	5850	34119	0.097168	0.0875672	0.901194	0.825629	0.89633	0.0828403
2	江 苏	123607	8070	34796	0.134042	0.0893048	0.666245	0.959671	0.985635	0.126131
1	上 海	157279	2428	5597	0.0403289	0.0143648	0.356192	1	1	0.0400392	0.559256	-0.118512
总计			60205	389632
Absolute fair line	X	year 2013	2014年	2015年	year 2016	2017年	2018年	year 2019
0	0	0	0	0	0	0	0	0
0.0601777	0.0601777	0.0768257	0.0759439	0.0631158	0.0636996	0.0650771	0.0655689	0.0731742
0.140869	0.140869	0.140715	0.139541	0.138058	0.137343	0.138986	0.139315	0.138844
0.218371	0.218371	0.243147	0.20456	0.202928	0.201439	0.203554	0.23534	0.23388
0.357479	0.357479	0.30804	0.306376	0.303567	0.410441	0.303187	0.300833	0.448841
0.472386	0.472386	0.518784	0.518716	0.512663	0.51104	0.515368	0.515078	0.595724
0.578125	0.578125	0.682589	0.679983	0.676178	0.671524	0.669924	0.662851	0.66357
0.630014	0.630014	0.776409	0.774476	0.77061	0.767081	0.765776	0.71678	0.717613
0.728461	0.728461	0.826242	0.82363	0.822307	0.819476	0.817666	0.81265	0.808763
0.825629	0.825629	0.905401	0.903144	0.903579	0.902395	0.901976	0.898714	0.89633
0.959671	0.959671	0.987022	0.986946	0.986908	0.986815	0.986438	0.986092	0.985635
1	1	1	1	1	1	1	1	1
