# Supplementary material for: Research on equity of medical resource allocation in Yangtze River Economic Belt under healthy China strategy
Source: Front Public Health. 2023 Jun 26;11:1175276. doi: 10.3389/fpubh.2023.1175276 (PMC10332165; doi:10.3389/fpubh.2023.1175276)
Supplement: Supplementary file 2 [file Table_2.XLSX]

## Sheet: 集中指数 (2016)
地区	卫生机构	中医医院	医疗床位	基层床位	卫技人员	医师	护士	基层卫技	全科医生	政卫支出	人均GDP
上 海	5597	21	146454	15827	248653	74743	92875	66812	9924	564.16	157279
江 苏	34796	151	516015	98511	786334	254659	279836	273193	47601	962.85	123607
浙 江	34119	179	350191	29964	628000	205515	219790	187687	27406	795.53	107624
安 徽	26435	125	347395	68651	454604	138406	163390	147399	15116	702.38	58496
江 西	37029	110	267135	61313	348273	96445	120413	117762	6705	644.18	53164
湖 北	35515	126	403300	98108	526298	153642	194217	177603	12857	638.57	77387
湖 南	57230	187	506330	121344	618258	190495	240515	207956	16761	709.78	57540
重 庆	21057	128	231806	55704	287998	83293	103147	96848	8117	391.89	75828
四 川	83756	247	631763	148297	793401	221689	270545	277746	17838	1020.72	55774
贵 州	28511	98	264986	50427	347145	89798	121386	117659	6466	550.13	46433
云 南	25587	158	311899	60273	429274	114031	158461	141711	8812	646.47	47944
上游	100947	476	1360055	212953	2117591	673323	755891	675091	100047	3024.92
中游	129774	423	1480736	258439	2217211	440582	555145	503321	36323	1992.53
下游	158911	631	1368021	258036	1957175	508811	653539	633964	41233	2609.21
总和	389632	1530	3977274	808419	5468238	1622716	1964575	1812376	177603	7626.66
								X	Y	ST	SB	集中指数
排序	地区	人均GDP	人数/万	中医机构	每组人口占总人口百分比P	每组资源占总资源百分比W	W/P	0	0
10	贵 州	23151	3502	757	0.0602132	0.0448859	0.745449	0.0602132	0.0448859	0.00135136
11	云 南	25322	4687	1218	0.080588	0.0722206	0.89617	0.140801	0.117106	0.00652732
5	江 西	31930	4522	1071	0.077751	0.0635043	0.816765	0.218552	0.180611	0.0115739
4	安 徽	32001	6030	518	0.10368	0.0307145	0.296245	0.322232	0.211325	0.0203179
9	四 川	32617	8107	5022	0.139391	0.297776	2.13626	0.461623	0.509102	0.0502106
7	湖 南	36943	6691	1888	0.115045	0.111948	0.973081	0.576668	0.62105	0.065009
6	湖 北	42826	5799	1298	0.0997077	0.0769641	0.771898	0.676376	0.698014	0.0657604
8	重 庆	43223	2970	1891	0.051066	0.112126	2.1957	0.727442	0.810139	0.0385077
3	浙 江	68805	5498	1710	0.0945323	0.101393	1.07258	0.821974	0.911533	0.0813768
2	江 苏	75354	7939	1207	0.136503	0.0715683	0.5243	0.958477	0.983101	0.129311
1	上 海	90993	2415	285	0.0415234	0.0168989	0.406973	1	1	0.0411725	0.511119	-0.0222377
			58160	16865
			第一步：	-0.0222377
		绝对公平线	X	第二步：复制
		0	0	0
		0.0602132	0.0602132	0.0448859
		0.140801	0.140801	0.117106
		0.218552	0.218552	0.180611
		0.322232	0.322232	0.211325
		0.461623	0.461623	0.509102
		0.576668	0.576668	0.62105
		0.676376	0.676376	0.698014
		0.727442	0.727442	0.810139
		0.821974	0.821974	0.911533
		0.958477	0.958477	0.983101
		1	1	1

## Sheet: 集中指数 (2019)
地区	卫生机构	中医医院	医疗床位	基层床位	卫技人员	医师	护士	基层卫技	全科医生	政卫支出	人均GDP
上 海	5597	21	146454	15827	248653	74743	92875	66812	9924	564.16	157279
江 苏	34796	151	516015	98511	786334	254659	279836	273193	47601	962.85	123607
浙 江	34119	179	350191	29964	628000	205515	219790	187687	27406	795.53	107624
安 徽	26435	125	347395	68651	454604	138406	163390	147399	15116	702.38	58496
江 西	37029	110	267135	61313	348273	96445	120413	117762	6705	644.18	53164
湖 北	35515	126	403300	98108	526298	153642	194217	177603	12857	638.57	77387
湖 南	57230	187	506330	121344	618258	190495	240515	207956	16761	709.78	57540
重 庆	21057	128	231806	55704	287998	83293	103147	96848	8117	391.89	75828
四 川	83756	247	631763	148297	793401	221689	270545	277746	17838	1020.72	55774
贵 州	28511	98	264986	50427	347145	89798	121386	117659	6466	550.13	46433
云 南	25587	158	311899	60273	429274	114031	158461	141711	8812	646.47	47944
上游	100947	476	1360055	212953	2117591	673323	755891	675091	100047	3024.92
中游	129774	423	1480736	258439	2217211	440582	555145	503321	36323	1992.53
下游	158911	631	1368021	258036	1957175	508811	653539	633964	41233	2609.21
总和	389632	1530	3977274	808419	5468238	1622716	1964575	1812376	177603	7626.66
								X	Y	ST	SB	集中指数
排序	地区	人均GDP	人数/万	中医机构	每组人口占总人口百分比P	每组资源占总资源百分比W	W/P	0	0
10	贵 州	46433	3623	1282	0.0601777	0.0487323	0.809806	0.0601777	0.0487323	0.0014663
11	云 南	47944	4858	1729	0.080691	0.065724	0.814514	0.140869	0.114456	0.00658392
5	江 西	53164	4666	1408	0.0775019	0.0535219	0.690588	0.218371	0.167978	0.0109446
9	四 川	55774	8375	7004	0.139108	0.266241	1.91391	0.357479	0.434219	0.0418852
7	湖 南	57540	6918	2650	0.114907	0.100734	0.876651	0.472386	0.534953	0.0556825
4	安 徽	58496	6366	1376	0.105739	0.0523055	0.494667	0.578125	0.587258	0.0593306
8	重 庆	75828	3124	3067	0.0518894	0.116585	2.2468	0.630014	0.703843	0.0334972
6	湖 北	77387	5927	1642	0.098447	0.0624168	0.634015	0.728461	0.76626	0.0723636
3	浙 江	107624	5850	3306	0.097168	0.12567	1.29333	0.825629	0.89193	0.0805615
2	江 苏	123607	8070	2419	0.134042	0.0919527	0.685999	0.959671	0.983883	0.125719
1	上 海	157279	2428	424	0.0403289	0.0161174	0.399649	1	1	0.0400039	0.528038	-0.0560763
			60205	26307
Absolute fair line	X	year 2019	2018	2017	year 2016	2015	2014	year 2013
0	0	0	0	0	0	0	0	0
0.0601777	0.0601777	0.0487323	0.0690523	0.0727195	0.0731372	0.0710085	0.0441834	0.0448859
0.140869	0.140869	0.114456	0.117888	0.122587	0.119452	0.115308	0.115129	0.117106
0.218371	0.218371	0.167978	0.172737	0.165925	0.158031	0.149787	0.149456	0.180611
0.357479	0.357479	0.434219	0.221317	0.223836	0.43979	0.21227	0.214556	0.211325
0.472386	0.472386	0.534953	0.491171	0.504447	0.499949	0.497167	0.505501	0.509102
0.578125	0.578125	0.587258	0.590719	0.607352	0.604845	0.606486	0.613467	0.62105
0.630014	0.630014	0.703843	0.706133	0.674915	0.676048	0.682189	0.691347	0.698014
0.728461	0.728461	0.76626	0.773224	0.783213	0.786085	0.792478	0.800688	0.810139
0.825629	0.825629	0.89193	0.900068	0.909869	0.909864	0.910808	0.910029	0.911533
0.959671	0.959671	0.983883	0.984816	0.983535	0.983764	0.983111	0.98235	0.983101
1	1	1	1	1	1	1	1	1
