# Supplementary material for: Research on equity of medical resource allocation in Yangtze River Economic Belt under healthy China strategy
Source: Front Public Health. 2023 Jun 26;11:1175276. doi: 10.3389/fpubh.2023.1175276 (PMC10332165; doi:10.3389/fpubh.2023.1175276)
Supplement: Supplementary file 3 [file Table_3.XLSX]

## Sheet: 集中指数 (2016)
地区	卫生机构	中医医院	医疗床位	基层床位	卫技人员	医师	护士	基层卫技	全科医生	政卫支出	人均GDP
上 海	5597	21	146454	15827	248653	74743	92875	66812	9924	564.16	157279
江 苏	34796	151	516015	98511	786334	254659	279836	273193	47601	962.85	123607
浙 江	34119	179	350191	29964	628000	205515	219790	187687	27406	795.53	107624
安 徽	26435	125	347395	68651	454604	138406	163390	147399	15116	702.38	58496
江 西	37029	110	267135	61313	348273	96445	120413	117762	6705	644.18	53164
湖 北	35515	126	403300	98108	526298	153642	194217	177603	12857	638.57	77387
湖 南	57230	187	506330	121344	618258	190495	240515	207956	16761	709.78	57540
重 庆	21057	128	231806	55704	287998	83293	103147	96848	8117	391.89	75828
四 川	83756	247	631763	148297	793401	221689	270545	277746	17838	1020.72	55774
贵 州	28511	98	264986	50427	347145	89798	121386	117659	6466	550.13	46433
云 南	25587	158	311899	60273	429274	114031	158461	141711	8812	646.47	47944
上游	100947	476	1360055	212953	2117591	673323	755891	675091	100047	3024.92
中游	129774	423	1480736	258439	2217211	440582	555145	503321	36323	1992.53
下游	158911	631	1368021	258036	1957175	508811	653539	633964	41233	2609.21
总和	389632	1530	3977274	808419	5468238	1622716	1964575	1812376	177603	7626.66
								X	Y	ST	SB	集中指数
排序	地区	人均GDP	人数/万	医疗床位	每组人口占总人口百分比P	每组资源占总资源百分比W	W/P	0	0
10	贵 州	23151	3502	166724	0.0602132	0.0623012	1.03468	0.0602132	0.0623012	0.00187568
11	云 南	25322	4687	210125	0.080588	0.0785193	0.974329	0.140801	0.140821	0.00818459
5	江 西	31930	4522	174299	0.077751	0.0651319	0.837698	0.218552	0.205952	0.013481
4	安 徽	32001	6030	235959	0.10368	0.0881729	0.850437	0.322232	0.294125	0.0259239
9	四 川	32617	8107	426635	0.139391	0.159425	1.14372	0.461623	0.45355	0.0521097
7	湖 南	36943	6691	314090	0.115045	0.117369	1.0202	0.576668	0.570919	0.0589298
6	湖 北	42826	5799	288169	0.0997077	0.107683	1.07998	0.676376	0.678601	0.0622934
8	重 庆	43223	2970	147436	0.051066	0.0550937	1.07887	0.727442	0.733695	0.0360602
3	浙 江	68805	5498	230056	0.0945323	0.0859671	0.909394	0.821974	0.819662	0.0734212
2	江 苏	75354	7939	368287	0.136503	0.137621	1.00819	0.958477	0.957283	0.121279
1	上 海	90993	2415	114314	0.0415234	0.0427167	1.02874	1	1	0.0406365	0.494195	0.01161
			58160	2676094
		绝对公平线	X	2013
		0	0	0
		0.0602132	0.0602132	0.0623012
		0.140801	0.140801	0.140821
		0.218552	0.218552	0.205952
		0.322232	0.322232	0.294125
		0.461623	0.461623	0.45355
		0.576668	0.576668	0.570919
		0.676376	0.676376	0.678601
		0.727442	0.727442	0.733695
		0.821974	0.821974	0.819662
		0.958477	0.958477	0.957283
		1	1	1

## Sheet: 集中指数 (2019)
地区	卫生机构	中医医院	医疗床位	基层床位	卫技人员	医师	护士	基层卫技	全科医生	政卫支出	人均GDP
上 海	5597	21	146454	15827	248653	74743	92875	66812	9924	564.16	157279
江 苏	34796	151	516015	98511	786334	254659	279836	273193	47601	962.85	123607
浙 江	34119	179	350191	29964	628000	205515	219790	187687	27406	795.53	107624
安 徽	26435	125	347395	68651	454604	138406	163390	147399	15116	702.38	58496
江 西	37029	110	267135	61313	348273	96445	120413	117762	6705	644.18	53164
湖 北	35515	126	403300	98108	526298	153642	194217	177603	12857	638.57	77387
湖 南	57230	187	506330	121344	618258	190495	240515	207956	16761	709.78	57540
重 庆	21057	128	231806	55704	287998	83293	103147	96848	8117	391.89	75828
四 川	83756	247	631763	148297	793401	221689	270545	277746	17838	1020.72	55774
贵 州	28511	98	264986	50427	347145	89798	121386	117659	6466	550.13	46433
云 南	25587	158	311899	60273	429274	114031	158461	141711	8812	646.47	47944
上游	100947	476	1360055	212953	2117591	673323	755891	675091	100047	3024.92
中游	129774	423	1480736	258439	2217211	440582	555145	503321	36323	1992.53
下游	158911	631	1368021	258036	1957175	508811	653539	633964	41233	2609.21
总和	389632	1530	3977274	808419	5468238	1622716	1964575	1812376	177603	7626.66
								X	Y	ST	SB	集中指数
排序	地区	人均GDP	人数/万	医疗床位	每组人口占总人口百分比P	每组资源占总资源百分比W	W/P	0	0
10	贵 州	46433	3623	264986	0.0601777	0.066625	1.10714	0.0601777	0.066625	0.00200467
11	云 南	47944	4858	311899	0.080691	0.0784203	0.97186	0.140869	0.145045	0.00853994
5	江 西	53164	4666	267135	0.0775019	0.0671653	0.866629	0.218371	0.212211	0.013844
9	四 川	55774	8375	631763	0.139108	0.158843	1.14187	0.357479	0.371054	0.0405684
7	湖 南	57540	6918	506330	0.114907	0.127306	1.1079	0.472386	0.49836	0.049951
4	安 徽	58496	6366	347395	0.105739	0.087345	0.826046	0.578125	0.585705	0.0573138
8	重 庆	75828	3124	231806	0.0518894	0.0582826	1.12321	0.630014	0.643987	0.031904
6	湖 北	77387	5927	403300	0.098447	0.101401	1.03001	0.728461	0.745388	0.0683899
3	浙 江	107624	5850	350191	0.097168	0.088048	0.906142	0.825629	0.833436	0.0767056
2	江 苏	123607	8070	516015	0.134042	0.129741	0.967912	0.959671	0.963177	0.120411
1	上 海	157279	2428	146454	0.0403289	0.0368227	0.913061	1	1	0.0395864	0.509219	-0.0184372
			60205	3977274
Absolute fair line	X	year 2019	2018	2017	year 2016	2015	2014	year 2013
0	0	0	0	0	0	0	0	0
0.0601777	0.0601777	0.066625	0.0771983	0.0771227	0.0765307	0.0763095	0.0629415	0.0623012
0.140869	0.140869	0.145045	0.142319	0.142509	0.139999	0.139395	0.140638	0.140821
0.218371	0.218371	0.212211	0.208462	0.228314	0.225031	0.225278	0.227713	0.205952
0.357479	0.357479	0.371054	0.29545	0.293997	0.381743	0.288817	0.292222	0.294125
0.472386	0.472386	0.49836	0.454224	0.452131	0.444855	0.445792	0.451	0.45355
0.578125	0.578125	0.585705	0.582123	0.579075	0.573361	0.573281	0.573811	0.570919
0.630014	0.630014	0.643987	0.640474	0.684648	0.682189	0.68349	0.683499	0.678601
0.728461	0.728461	0.745388	0.744799	0.742566	0.739793	0.740193	0.738974	0.733695
0.825629	0.825629	0.833436	0.832838	0.830552	0.827285	0.827715	0.823877	0.819662
0.959671	0.959671	0.963177	0.963142	0.962224	0.961014	0.960556	0.959403	0.957283
1	1	1	1	1	1	1	1	1
